# Supplementary material for: Biomass data for young, planted Norway spruce (Picea abies (L.) Karst.) trees in Eastern Carpathians of Romania
Source: Data Brief. 2018 Jul 19;19:2384–92. doi: 10.1016/j.dib.2018.07.033 (PMC6141963; doi:10.1016/j.dib.2018.07.033)
Supplement: Supplementary file 2 — Supplementary material [file mmc2.csv]

Tree no.	Plantation	D	H	TB	AB	ST	BR	ND	RT
1	1	0.9	69	37.5	29.8	12.2	6.7	10.9	7.7
2	1	0.9	68	46	37.4	13.3	8.1	16	8.6
3	1	0.9	65	39.2	33	10.3	8	14.7	6.2
4	1	0.9	64	35.3	26.2	9.2	6.2	10.8	9.1
5	1	1	67	55.8	45	15.8	10.9	18.3	10.8
6	1	1	66	43.7	37.3	13.2	7.4	16.7	6.4
7	1	1	68	40.2	33.7	12.4	7.1	14.2	6.5
8	1	1	70	42.8	36.3	14.8	8.1	13.4	6.5
9	1	1	67	46.5	36.8	14.4	9.7	12.7	9.7
10	1	1.1	67	57	47.6	13.9	12.4	21.3	9.4
11	2	0.6	56	19.5	14.5	5.1	2.4	7	5
12	2	0.6	56	24.9	17.1	5.4	2.5	9.2	7.8
13	2	0.6	55	24.1	18.4	6	3.5	8.9	5.7
14	2	0.6	53	24.5	16	4.8	2.9	8.3	8.5
15	2	0.7	54	20.4	15.8	6	2.4	7.4	4.6
16	2	0.7	57	39.7	28.3	7.9	6.3	14.1	11.4
17	2	0.7	57	24.1	18	5.8	3.9	8.3	6.1
18	2	0.7	58	28	22.3	6.4	4.2	11.7	5.7
19	2	0.8	55	32.8	22.5	6.5	5	11	10.3
20	2	0.8	58	46.5	34.4	7.8	6.9	19.7	12.1
21	3	1	78	75.4	61	20.2	11.8	29	14.4
22	3	1	76	47	37.5	16.9	6.2	14.4	9.5
23	3	1.1	78	70	53.9	23	12.2	18.7	16.1
24	3	1.1	78	65.6	50.3	22.3	9.9	18.1	15.3
25	3	1.1	77	82.9	67.2	24.9	15	27.3	15.7
26	3	1.1	74	55.7	41.3	19.2	7.5	14.6	14.4
27	3	1.1	80	66.9	54.4	22.7	11.5	20.2	12.5
28	3	1.2	83	72.5	57.3	29.5	13.7	14.1	15.2
29	3	1.2	78	84.7	69.1	22.2	17	29.9	15.6
30	3	1.2	81	71.4	58.1	24.3	13.4	20.4	13.3
31	4	1.1	72	74.5	64.3	22.5	15.2	26.6	10.2
32	4	1.2	73	88.5	73.8	23.9	19.2	30.7	14.7
33	4	1.2	70	90.6	70.1	26.1	17.8	26.2	20.5
34	4	1.3	71	105.3	86.3	25.8	22	38.5	19
35	4	1.3	72	117.3	92.4	24.4	25.8	42.2	24.9
36	4	1.3	75	87	71.2	26.1	15.9	29.2	15.8
37	4	1.4	73	92.5	75.5	26.7	17.2	31.6	17
38	4	1.4	72	118.3	97.1	30.3	26.6	40.2	21.2
39	4	1.4	74	94.4	78.3	29.2	18.9	30.2	16.1
40	4	1.5	72	101.7	84.8	26.4	21.7	36.7	16.9
41	5	1.2	87	117.4	99	28.8	25.1	45.1	18.4
42	5	1.3	92	104.4	85.8	32	19.5	34.3	18.6
43	5	1.3	84	115.1	95	29.9	22.4	42.7	20.1
44	5	1.3	86	140.1	110.1	35.7	21.4	53	30
45	5	1.3	81	113.4	91.1	31.6	19.7	39.8	22.3
46	5	1.4	87	109.5	82.7	32.3	18.5	31.9	26.8
47	5	1.4	86	111	84.1	36.2	17.1	30.8	26.9
48	5	1.5	88	122.2	106.1	31	25.3	49.8	16.1
49	5	1.5	87	155.7	118.2	39.4	30.3	48.5	37.5
50	5	1.5	88	143.2	109.2	43.4	23	42.8	34
51	6	1.6	108	195	148.6	51.9	42.4	54.3	46.4
52	6	1.7	104	242.7	184.1	56.2	55.6	72.3	58.6
53	6	1.8	115	225.8	183.2	57.1	47	79.1	42.6
54	6	1.8	113	216	177.3	58.6	41.9	76.8	38.7
55	6	1.8	102	292.9	224.7	70.4	60.2	94.1	68.2
56	6	1.8	112	173.8	141.3	55.9	37.9	47.5	32.5
57	6	1.8	109	231.4	183.7	65.5	48.4	69.8	47.7
58	6	1.9	111	222.6	176.9	61.3	54.4	61.2	45.7
59	6	1.9	102	213.8	162.6	59.7	47.5	55.4	51.2
60	6	2	104	268.8	206.6	65.5	60.3	80.8	62.2
61	7	1.5	88	140.2	122	33.7	33.9	54.4	18.2
62	7	1.6	87	166.2	140.9	39.6	41.9	59.4	25.3
63	7	1.7	94	202.8	173.3	44.4	48.7	80.2	29.5
64	7	1.7	95	168.6	140.5	47.2	38.1	55.2	28.1
65	7	1.8	95	179	150.5	52.6	48.7	49.2	28.5
66	7	1.8	92	173.1	145.9	42.8	39	64.1	27.2
67	7	1.9	95	249.4	210.4	54	56.5	99.9	39
68	7	1.9	97	269.8	223.7	52.5	66.8	104.4	46.1
69	7	1.9	92	193.3	159.6	52.5	45.9	61.2	33.7
70	7	2	93	229.3	194.6	53.7	52.2	88.7	34.7
71	8	1.4	85	107.5	92.6	31.2	17.1	44.3	14.9
72	8	1.4	83	150.8	107.9	41.5	24.5	41.9	42.9
73	8	1.4	80	138.1	116.3	34	26	56.3	21.8
74	8	1.4	77	91.2	71.5	24.1	15	32.4	19.7
75	8	1.4	77	107.2	84.5	30.3	15.2	39	22.7
76	8	1.6	85	104.9	84.4	33.1	17.3	34	20.5
77	8	1.6	82	143.7	119.5	43.7	26.2	49.6	24.2
78	8	1.6	85	122.7	97.7	37.9	19.9	39.9	25
79	8	1.6	81	132.9	102	35.9	19.6	46.5	30.9
80	8	1.8	81	99.6	78.1	32.7	13.6	31.8	21.5
81	9	1.4	68	126.9	100.9	30.4	23.5	47	26
82	9	1.5	75	142.4	123	34	29.4	59.6	19.4
83	9	1.5	71	157.4	126.1	43.3	27.7	55.1	31.3
84	9	1.6	68	187.9	148.8	46.2	41	61.6	39.1
85	9	1.6	71	172.7	138	37.6	34.9	65.5	34.7
86	9	1.7	70	197.3	158	49.7	37.1	71.2	39.3
87	9	1.7	72	160	130.4	40.1	29.8	60.5	29.6
88	9	1.7	70	198.7	160	44.5	40.8	74.7	38.7
89	9	1.8	72	206.8	162.1	41.2	45.1	75.8	44.7
90	9	1.9	76	184.6	154.9	52.9	36.3	65.7	29.7
91	10	2	120	291	245.5	79.3	63.8	102.4	45.5
92	10	2	125	342.3	290.4	79.4	81.4	129.6	51.9
93	10	2	119	292.6	234.2	84.8	48.6	100.8	58.4
94	10	2.1	121	379.1	306.9	82.3	77.3	147.3	72.2
95	10	2.1	121	285.4	231.9	73.8	49	109.1	53.5
96	10	2.2	121	427.5	345.1	102.4	88.1	154.6	82.4
97	10	2.3	125	397.6	325.2	100.9	87.4	136.9	72.4
98	10	2.3	126	397.1	308.7	99	71.1	138.6	88.4
99	10	2.3	122	400.1	320.2	94.4	82.7	143.1	79.9
100	10	2.4	127	415.5	338.1	108.3	77.5	152.3	77.4
101	11	2.2	97	416.9	323.7	74.9	83.9	164.9	93.2
102	11	2.2	105	366.6	304.6	73.3	74.9	156.4	62
103	11	2.2	107	495.5	378.6	87.6	100.2	190.8	116.9
104	11	2.3	101	468.7	353.2	88.6	93.2	171.4	115.5
105	11	2.3	103	426.5	329.7	91.7	88.8	149.2	96.8
106	11	2.4	104	539.1	440.5	84	120.1	236.4	98.6
107	11	2.4	104	395.5	310.4	81	72.2	157.2	85.1
108	11	2.5	98	545.9	435.7	96.7	125	214	110.2
109	11	2.5	101	433.2	333.5	81.8	88	163.7	99.7
110	11	2.7	102	525.5	440	93.8	121.8	224.4	85.5
111	12	2.3	110	426.7	362.9	96.9	77.5	188.5	63.8
112	12	2.4	114	530.8	444.2	114	92.6	237.6	86.6
113	12	2.4	111	491.2	414	115.4	95	203.6	77.2
114	12	2.5	108	395	255.1	104.6	58.9	139.9	91.6
115	12	2.6	108	502.2	408.3	98.4	102.1	207.8	93.9
116	12	2.6	115	401.3	333.7	111.7	68.4	153.6	67.6
117	12	2.6	110	422.8	332.9	117.3	64.9	150.7	89.9
118	12	2.6	111	471.1	377.7	122.6	94.1	161	93.4
119	12	2.6	108	501.4	408.8	104.6	108.8	195.4	92.6
120	12	2.6	107	505.9	425.7	103.6	100.5	221.6	80.2
121	13	2.7	121	653.5	513.3	127.6	134.4	251.3	140.2
122	13	2.7	120	667.9	561.7	129.8	155.3	276.6	106.2
123	13	2.7	122	716.5	579.7	140.7	165.8	273.2	136.8
124	13	2.7	119	620.6	479.6	116.9	136.8	225.9	141
125	13	2.8	119	811.3	678.2	128.4	221.5	328.3	133.1
126	13	2.8	121	560.8	435.3	107.5	118.3	209.5	125.5
127	13	2.8	123	815.8	649.2	129.8	187.3	332.1	166.6
128	13	2.9	124	606	500.1	117.9	130.7	251.5	105.9
129	13	3.1	121	783.3	645	112.6	198.2	334.2	138.3
130	13	3.1	121	628.8	539.7	126.5	136.5	276.7	89.1
131	14	3.1	166	899.1	722.7	195.4	215.8	311.5	176.4
132	14	3.2	155	870.3	727.3	189.1	192.3	345.9	143
133	14	3.3	165	1026	783.8	209.5	216.6	357.7	242.2
134	14	3.3	165	791.5	646.7	226.7	152.6	267.4	144.8
135	14	3.4	160	908.7	734.2	182.2	204.6	347.4	174.5
136	14	3.5	164	1076	805.1	229.8	228.8	346.5	270.9
137	14	3.5	171	981.9	734.2	222.6	183.9	327.7	247.7
138	14	3.5	164	972.5	744.2	214.8	221.9	307.5	228.3
139	14	3.5	160	1081.8	876.9	198.9	245.9	432.1	204.9
140	14	3.9	175	1128.1	935.8	252.8	306.6	376.4	192.3
141	15	3.8	226	1825.5	1539.2	358	452.4	728.8	286.3
142	15	3.9	231	1869	1566.9	410.1	560.9	595.9	302.1
143	15	4.1	231	1727.9	1466.7	456.6	408	602.1	261.2
144	15	4.1	232	1808.5	1467	373.2	440.9	652.9	341.5
145	15	4.1	236	1920	1625.3	525.6	460.8	638.9	294.7
146	15	4.2	238	1878.9	1575.2	435.9	524.6	614.7	303.7
147	15	4.2	231	1886.3	1569.8	420.8	438.8	710.2	316.5
148	15	4.3	234	1983	1691.9	438.6	444.7	808.6	291.1
149	15	4.3	229	1878.2	1500.2	449.6	441.5	609.1	378
150	15	4.5	236	2449	2142.8	532.3	657.4	953.1	306.2
151	16	2.7	148	638.3	445.1	125.3	125.8	194	193.2
152	16	2.7	148	843.6	663.2	134.9	231.2	297.1	180.4
153	16	2.9	151	841.9	669.3	159.7	223.5	286.1	172.6
154	16	3	157	1007.5	800.1	189.8	271.9	338.4	207.4
155	16	3	151	699.4	530.6	138.7	156.8	235.1	168.8
156	16	3	155	752	580.5	137.2	182.6	260.7	171.5
157	16	3.1	153	975.8	759	176.7	283	299.3	216.8
158	16	3.2	168	917.7	759.8	208.6	245.5	305.7	157.9
159	16	3.2	150	997.2	803.3	168.3	263.2	371.8	193.9
160	16	3.5	154	758.4	574.9	199.4	160	215.5	183.5
161	17	5	305	3139.2	2707.5	811.6	737.6	1158.3	431.7
162	17	5.2	301	3746.2	3147.6	945.4	896.2	1306	598.6
163	17	5.3	304	3506.4	2875.5	838.5	853.7	1183.3	630.9
164	17	5.5	295	4007	3214	1099.4	836.8	1277.8	793
165	17	5.5	313	4127.6	3315.8	947.5	889.9	1478.4	811.8
166	17	5.7	306	3794	3179.6	1093.3	743.7	1342.6	614.4
167	17	5.7	302	4078.5	3266.9	919.4	889.6	1457.9	811.6
168	17	6.2	306	5022.6	4015.5	1210.3	1186	1619.2	1007.1
169	17	6.2	312	4876.5	3808.7	1056.5	1109.9	1642.3	1067.8
170	17	6.3	306	5218	4399.4	1240.4	1539	1620	818.6
171	18	7.4	361	5978.9	5589.5	1756.7	1481.7	2351.1	389.4
172	18	8.3	349	7330.6	6051.9	1632.2	1929.4	2490.3	1278.7
173	18	8.5	350	6279	5210.6	1902.4	1581.5	1726.7	1068.4
174	18	8.5	349	5625.1	4529.4	1833.7	1158.4	1537.3	1095.7
175	18	8.5	355	7689.3	6465.1	1913	2054.9	2497.2	1224.2
176	18	8.5	364	6462.5	5687.7	2023	1534.4	2130.3	774.8
177	18	8.5	350	5564.1	4865.8	1616.2	1317	1932.6	698.3
178	18	8.6	358	7356.2	6176.9	1894.2	2029.8	2252.9	1179.3
179	18	8.9	350	9220.3	8098	2340.4	2761.2	2996.4	1122.3
180	18	8.9	354	6307.3	5354.4	1947	1486.9	1920.5	952.9
181	19	4.5	220	2337.2	1828.8	387	683	758.8	508.4
182	19	4.6	224	2325.5	1869.2	474.3	557.1	837.8	456.3
183	19	4.7	218	1796.7	1524.3	398.7	573.7	551.9	272.4
184	19	4.8	210	1769	1374.1	382.5	469.5	522.1	394.9
185	19	4.9	215	2152.3	1768.3	477.9	660.3	630.1	384
186	19	5	216	2130.4	1642.6	502.1	556.4	584.1	487.8
187	19	5.2	221	2913	2326.5	645.4	822	859.1	586.5
188	19	5.4	216	2725.3	2270.5	578.1	853.1	839.3	454.8
189	19	5.8	221	2337.7	1943.5	620.9	614.1	708.5	394.2
190	19	5.8	220	2585.9	2093.5	538.2	733.7	821.6	492.4
191	20	5.8	317	3617.2	2991.2	886.6	968.1	1136.5	626
192	20	6.2	327	3966.5	3207.8	900.5	1002.9	1304.4	758.7
193	20	6.4	325	4063.1	3401.8	1023.8	1100.7	1277.3	661.3
194	20	6.4	320	4288.5	3482.5	1038.4	1096.5	1347.6	806
195	20	6.5	324	3932.4	3287.5	1089.7	1000.4	1197.4	644.9
196	20	6.6	331	4127.1	3480.6	948.9	1139.7	1392	646.5
197	20	6.6	326	4185.7	3497.6	1032.3	1037.5	1427.8	688.1
198	20	6.6	327	4179.4	3558.2	1121.1	1027.4	1409.7	621.2
199	20	6.7	321	3994.8	3235.7	1014.2	1024.1	1197.4	759.1
200	20	7.5	320	5775.8	4638	1269.8	1616	1752.2	1137.8
201	21	6.6	383	6408.2	5005.6	1312.6	1697.4	1995.6	1402.6
202	21	6.7	362	6055.6	4943.8	1239.2	1329.4	2375.2	1111.8
203	21	6.9	375	6117.8	4866.4	1433.6	1335.3	2097.5	1251.4
204	21	7	371	6084.6	4863.4	1320.3	1581.5	1961.6	1221.2
205	21	7.1	359	6235	4798.5	1281.9	1398.9	2117.7	1436.5
206	21	7.1	367	6344.9	5355.8	1521.7	1751.2	2082.9	989.1
207	21	7.2	375	6760.7	5703.9	1476.6	1762.1	2465.2	1056.8
208	21	7.5	370	6153.6	5220.6	1471.1	1820.8	1928.7	933
209	21	7.6	372	6744.2	5770.2	1586.5	1690.1	2493.6	974
210	21	8.5	350	6145.5	5049.3	1413.3	1431.9	2204.1	1096.2
211	22	6	347	3789.2	3329.2	1035.8	1106.6	1186.8	460
212	22	6.3	335	4067	3263.5	1034.8	1033	1195.7	803.5
213	22	6.4	348	4025.7	3283.9	1053.2	1081.7	1149	741.8
214	22	6.5	330	4179.7	3633.9	1113.1	1140.2	1380.6	545.8
215	22	6.5	334	4976.3	4144.4	1091.2	1378.5	1674.7	831.9
216	22	6.5	346	4550.4	3808.9	1078.3	1366.8	1363.8	741.5
217	22	6.8	357	4493.4	3835.4	1094.7	1304.4	1436.3	658
218	22	7	347	6887.8	5790	1475.2	1743.2	2571.6	1097.8
219	22	7.3	352	5589.1	4641.5	1453.8	1676.5	1511.2	947.6
220	22	7.4	349	4659.1	4025.6	1268.6	1312.7	1444.3	633.5
221	23	9.1	535	12359.8	10430.6	3371.6	3312.8	3746.2	1929.2
222	23	9.3	526	11721.7	9927.5	3999.3	2746.4	3181.8	1794.2
223	23	9.4	542	10537.6	9091.5	2883.6	2869.2	3338.7	1446.1
224	23	9.6	554	12955.3	11136.4	5881.6	2329.4	2925.4	1818.9
225	23	9.8	526	13839	11667.9	4268.2	3742	3657.7	2171.1
226	23	9.8	533	12327.4	10614	4148.2	2697.8	3768	1713.4
227	23	9.8	552	13883.4	12266.1	4790.1	3458.3	4017.7	1617.3
228	23	9.8	549	15382.8	13463.2	4276.9	4300.2	4886.1	1919.6
229	23	9.9	540	13674.7	11926.4	4892.4	3540.6	3493.4	1748.3
230	23	10	547	15531.2	13905.2	4149.2	3731.4	6024.6	1626
231	24	6.9	436	6140.7	5030.3	1677.3	1552.7	1800.3	1110.4
232	24	7.3	433	5689.7	4833.5	1847.2	1487.8	1498.5	856.2
233	24	7.4	420	5880	4918.4	1554.7	1475.3	1888.4	961.6
234	24	7.5	437	7657.5	5979.8	2269.2	1839.4	1871.2	1677.7
235	24	7.6	421	6208	4908	1958.2	1396	1553.8	1300
236	24	7.7	444	6862.3	5673.4	2126.2	1791.6	1755.6	1188.9
237	24	7.7	442	6743.9	5566.8	1970	1834.7	1762.1	1177.1
238	24	7.8	435	5923.9	4990	1765.3	1567.9	1656.8	933.9
239	24	7.8	439	5898.6	4850.9	1754.2	1375.5	1721.2	1047.7
240	24	8.5	440	7607.4	6413.7	2320.7	1994	2099	1193.7
